# Supplementary material for: ﻿A new species of Cinnamomum (Lauraceae) from southwestern China
Source: PhytoKeys. 2022 Jul 21;202:35–44. doi: 10.3897/phytokeys.202.76344 (PMC9849024; doi:10.3897/phytokeys.202.76344)
Supplement: XML Treatment for Cinnamomum guizhouense [file phytokeys.202.76344-treatment1.xml]

<!DOCTYPE tp:taxon-treatment
  PUBLIC "-//TaxonX//DTD Taxonomic Treatment Publishing DTD v0 20100105//EN" "tax-treatment-NSO.dtd">
<tp:taxon-treatment xmlns:tp="http://www.plazi.org/taxpub"><tp:treatment-meta><kwd-group><label>Taxon classification</label><kwd>
                <named-content content-type="kingdom">Plantae</named-content>
              </kwd><kwd>
                <named-content content-type="order">Laurales</named-content>
              </kwd><kwd>
                <named-content content-type="family">Lauraceae</named-content>
              </kwd></kwd-group><mixed-citation publication-type="journal"><person-group><name><surname>Yang</surname><given-names>Zhi</given-names></name><name><surname>Deng</surname><given-names>Chaoyi</given-names></name><name><surname>Wang</surname><given-names>Lulu</given-names></name><name><surname>Ban</surname><given-names>Qiming</given-names></name><name><surname>Yang</surname><given-names>Yong</given-names></name></person-group><article-title>﻿A new species of <italic><tp:taxon-name><tp:taxon-name-part taxon-name-part-type="genus" reg="Cinnamomum">Cinnamomum</tp:taxon-name-part></tp:taxon-name></italic> (<tp:taxon-name><tp:taxon-name-part taxon-name-part-type="family">Lauraceae</tp:taxon-name-part></tp:taxon-name>) from southwestern China</article-title><source>PhytoKeys</source><day>21</day><month>07</month><year>2022</year><volume>202</volume><fpage>35</fpage><lpage>44</lpage><pub-id pub-id-type="doi">10.3897/phytokeys.202.76344</pub-id></mixed-citation></tp:treatment-meta><tp:nomenclature><label>﻿</label><tp:taxon-name>
              <object-id xmlns:xlink="http://www.w3.org/1999/xlink" content-type="arpha" xlink:type="simple">D1E2DAE3-0D1D-5EF6-B864-76C14D598483</object-id>
              <tp:taxon-name-part taxon-name-part-type="genus" reg="Cinnamomum">Cinnamomum</tp:taxon-name-part>
              <tp:taxon-name-part taxon-name-part-type="species" reg="guizhouense">guizhouense</tp:taxon-name-part>
              <object-id xmlns:xlink="http://www.w3.org/1999/xlink" content-type="ipni" xlink:type="simple">urn:lsid:ipni.org:names:77302159-1</object-id>
            </tp:taxon-name><tp:taxon-authority>C.Y.Deng, Zhi Yang &amp; Y.Yang</tp:taxon-authority><tp:taxon-status xmlns:xlink="http://www.w3.org/1999/xlink" xlink:type="simple">sp. nov.</tp:taxon-status><xref ref-type="fig" rid="F1">Figs 1</xref><xref ref-type="fig" rid="F2">, 2</xref></tp:nomenclature><tp:treatment-sec sec-type="material" id="SECID0EHIAC"><title>Type.</title><p>China. Guizhou, Wangmo Co., Jiaona Tw., Babu Village, Liji Sect., <named-content xmlns:xlink="http://www.w3.org/1999/xlink" content-type="dwc:verbatimCoordinates" xlink:type="simple"><named-content content-type="geo-json" specific-use="{&#34;type&#34;:&#34;Point&#34;,&#34;coordinates&#34;:[106.295556,25.352222]}" id="NCID0EQIAC" xlink:type="simple">25°21'8"N, 106°17'44"</named-content></named-content>E, elev. 1081 m, 20 Feb 2021, <italic>C.Y. Deng &amp; Q.M. Ban 2021001</italic> (holotype: NF; isotypes: NF, NAS, XIN).</p></tp:treatment-sec><tp:treatment-sec sec-type="diagnosis" id="SECID0EXIAC"><title>Diagnosis.</title><p><italic><tp:taxon-name><tp:taxon-name-part taxon-name-part-type="genus" reg="Cinnamomum">Cinnamomum</tp:taxon-name-part><tp:taxon-name-part taxon-name-part-type="species" reg="guizhouense">guizhouense</tp:taxon-name-part></tp:taxon-name></italic> is close to <italic><tp:taxon-name><tp:taxon-name-part taxon-name-part-type="genus" reg="Cinnamomum">C.</tp:taxon-name-part><tp:taxon-name-part taxon-name-part-type="species" reg="foveolatum">foveolatum</tp:taxon-name-part></tp:taxon-name></italic> (Merr.) H.W.Li et J.Li (<xref ref-type="bibr" rid="B8">Li et al. 2008</xref>: 170) in having leaves that lack domatia in the axils of the lateral leaf veins and in the long fruiting cupule, but differs from the latter by the longer leaves (12–21 cm vs. 9–15 cm in <italic><tp:taxon-name><tp:taxon-name-part taxon-name-part-type="genus" reg="Cinnamomum">C.</tp:taxon-name-part><tp:taxon-name-part taxon-name-part-type="species" reg="foveolatum">foveolatum</tp:taxon-name-part></tp:taxon-name></italic>), longer petioles 2–4 cm long (vs. 1–1.3 cm in <italic><tp:taxon-name><tp:taxon-name-part taxon-name-part-type="genus" reg="Cinnamomum">C.</tp:taxon-name-part><tp:taxon-name-part taxon-name-part-type="species" reg="foveolatum">foveolatum</tp:taxon-name-part></tp:taxon-name></italic>), longer tepals (3–4 mm long vs. 1.7–2 mm long in <italic><tp:taxon-name><tp:taxon-name-part taxon-name-part-type="genus" reg="Cinnamomum">C.</tp:taxon-name-part><tp:taxon-name-part taxon-name-part-type="species" reg="foveolatum">foveolatum</tp:taxon-name-part></tp:taxon-name></italic>), and shorter campanulate or cup-shaped cupules ca. 15 mm long (vs. cupules up to 20 mm long in <italic><tp:taxon-name><tp:taxon-name-part taxon-name-part-type="genus" reg="Cinnamomum">C.</tp:taxon-name-part><tp:taxon-name-part taxon-name-part-type="species" reg="foveolatum">foveolatum</tp:taxon-name-part></tp:taxon-name></italic>).</p></tp:treatment-sec><tp:treatment-sec sec-type="description" id="SECID0EDLAC"><title>Description.</title><p>Trees, evergreen, 11–13 m tall, D.B.H. ca. 36 cm (Fig. <xref ref-type="fig" rid="F1">1a</xref>); crown columnar to pyramid shaped, ca. 3 m in diam. Trunk straight; bark gray, longitudinally fissured. Twigs angular, glabrous, with multiple circular scale scars at base of twigs. Terminal buds prominent, to 2.5 cm long, 1.5 cm in diam. (Fig. <xref ref-type="fig" rid="F1">1b</xref>); bracts many (to 15), obovate to oblanceolate, apex obtuse, acute to cuspidate, abaxially pubescent, adaxially glabrous, margin ciliate. Leaves alternate; petioles glabrous, channeled abaxial, 2–4 cm long (Figs <xref ref-type="fig" rid="F1">1c–e</xref>, <xref ref-type="fig" rid="F2">2a</xref>); blade coriaceous, elliptic to obovate-elliptic, 6–9×12–21 cm, base acute to cuneate, more or less decurrent, apex acuminate, pinnately veined, secondary veins 5–7 pairs, midrib and secondary veins immersed or slightly raised on adaxial surface, elevated on abaxial surface; adaxially green, abaxially glabrous and glaucous. Panicles terminal (Figs <xref ref-type="fig" rid="F1">1c</xref>, <xref ref-type="fig" rid="F1">1f</xref>, <xref ref-type="fig" rid="F2">2a</xref>), 7–10 cm long, peduncles, pedicels and tepals pubescent, lateral flowers of ultimate cymes opposite, pedicels 4–6 mm long. Flowers bisexual, receptacle prominent, obconic, ca. 1 mm long, 1 mm in diam.; perianth in two whorls, tepals 6–8, subequal, oblong-elliptic to linear, 3–4 mm long, 1 mm wide, both surfaces pubescent, margin ciliate (Figs <xref ref-type="fig" rid="F1">1g</xref>, <xref ref-type="fig" rid="F1">1h</xref>); stamens in three whorls, 3 or 4 in each whorl, 1.5–2 mm long, filaments subequalling anthers, glabrous, each stamen of third whorl with two globose glands at base; anthers yellow, 4–locular, those of outer two whorls introrse, those of third whorl extrorse (Figs <xref ref-type="fig" rid="F1">1i–1k</xref>, <xref ref-type="fig" rid="F2">2d–2e</xref>); staminodes of fourth whorl sagittate, filaments pubescent (Fig. <xref ref-type="fig" rid="F2">2f</xref>); pistil glabrous, ovary ovoid to ellipsoid, 1.2 mm long, ca. 0.8 mm in diam., style glabrous, ca. 1 mm long, stigma peltate when fresh, inconspicuous when dry (Figs <xref ref-type="fig" rid="F1">1l</xref>, <xref ref-type="fig" rid="F2">2g</xref>). Infructescences 6–15 cm long. Young fruit together with cupules obovoid-ellipsoid,15–20 mm long, 13–17 mm in diam., 3/4 or more of fruit enclosed in cupule (Fig. <xref ref-type="fig" rid="F1">1m</xref>). Fruit black when mature, cupulate, cupules campanulate to cup-shaped, ca. 1.5 cm long, 1.5 cm in diam. (Fig. <xref ref-type="fig" rid="F1">1n</xref>, <xref ref-type="fig" rid="F2">2i</xref>); pedicels thickened, 4–6 mm in diam.; seeds ellipsoid to subglobose (Fig. <xref ref-type="fig" rid="F2">2J</xref>), ca. 1 cm long, 8 mm in diam., yellowish-brown, longitudinally ridged. Flowering February; fruiting September and October.</p><fig id="F1" position="float" orientation="portrait"><object-id xmlns:xlink="http://www.w3.org/1999/xlink" content-type="doi" xlink:type="simple">10.3897/phytokeys.202.76344.figure1</object-id><object-id xmlns:xlink="http://www.w3.org/1999/xlink" content-type="arpha" xlink:type="simple">441B39F2-55ED-5108-8D22-246DDC5BD30A</object-id><label>Figure 1.</label><caption><p>Morphology of <italic><tp:taxon-name><tp:taxon-name-part taxon-name-part-type="genus" reg="Cinnamomum">Cinnamomum</tp:taxon-name-part><tp:taxon-name-part taxon-name-part-type="species" reg="guizhouense">guizhouense</tp:taxon-name-part></tp:taxon-name></italic> C.Y. Deng, Zhi Yang et Y. Yang, sp. nov. <bold>a</bold> trunk <bold>b</bold> bud <bold>c</bold> flower branch <bold>d</bold> leaf adaxial surface <bold>e</bold> leaf abaxial surface <bold>f</bold> inflorescence <bold>g</bold> trimerous flower <bold>h</bold> tetramerous flower <bold>i</bold> stamen of first whorl <bold>j</bold> stamen of second whorl <bold>k</bold> stamen of third whorl with two glands at base <bold>l</bold> pistil <bold>m</bold> a young fruit with pedicel and cupule enclosing inner fruit <bold>n</bold> mature infructescence with deep, cup-shaped cupule. Bars: 30 cm (<bold>a</bold>); 1 cm (<bold>b, f–h, m, n</bold>); 3 cm (<bold>c-e</bold>); 1 mm (<bold>i–l</bold>).</p></caption><graphic xmlns:xlink="http://www.w3.org/1999/xlink" xlink:href="phytokeys-202-035_article-76344__-g001.jpg" position="float" orientation="portrait" xlink:type="simple" id="oo_717876.jpg"><uri content-type="original_file" xlink:type="simple">https://binary.pensoft.net/fig/717876</uri></graphic></fig><fig id="F2" position="float" orientation="portrait"><object-id xmlns:xlink="http://www.w3.org/1999/xlink" content-type="doi" xlink:type="simple">10.3897/phytokeys.202.76344.figure2</object-id><object-id xmlns:xlink="http://www.w3.org/1999/xlink" content-type="arpha" xlink:type="simple">47589958-BD78-5EE7-A519-B84A8296291A</object-id><label>Figure 2.</label><caption><p>Illustration of morphological characters of <italic><tp:taxon-name><tp:taxon-name-part taxon-name-part-type="genus" reg="Cinnamomum">Cinnamomum</tp:taxon-name-part><tp:taxon-name-part taxon-name-part-type="species" reg="guizhouense">guizhouense</tp:taxon-name-part></tp:taxon-name></italic> C.Y. Deng, Zhi Yang &amp; Y. Yang, sp. nov. <bold>A</bold> leafy flowering branch with alternate, elliptic and obovate leaves, large terminal buds and inflorescences <bold>B, C</bold> variation in floral merosity <bold>B</bold> tetramerous flower <bold>C</bold> trimerous flower <bold>D</bold> stamen of first and second whorl <bold>E</bold> stamen of third whorl <bold>F</bold> staminode of fourth whorl <bold>G</bold> pistil <bold>H</bold> longitudinal section of young fruit with pedicel and cupule partially enclosing inner fruit <bold>I</bold> mature infructescence with peduncle and pedicel and deep cup-shaped cupule <bold>J</bold> subglobose seed.</p></caption><graphic xmlns:xlink="http://www.w3.org/1999/xlink" xlink:href="phytokeys-202-035_article-76344__-g002.jpg" position="float" orientation="portrait" xlink:type="simple" id="oo_717877.jpg"><uri content-type="original_file" xlink:type="simple">https://binary.pensoft.net/fig/717877</uri></graphic></fig></tp:treatment-sec><tp:treatment-sec sec-type="etymology" id="SECID0E3AAE"><title>Etymology.</title><p>The species is named after the province, Guizhou, where it occurs.</p></tp:treatment-sec><tp:treatment-sec sec-type="distribution" id="SECID0EBBAE"><title>Distribution.</title><p><italic><tp:taxon-name><tp:taxon-name-part taxon-name-part-type="genus" reg="Cinnamomum">Cinnamomum</tp:taxon-name-part><tp:taxon-name-part taxon-name-part-type="species" reg="guizhouense">guizhouense</tp:taxon-name-part></tp:taxon-name></italic> is known only from Wangmo Xian, Guizhou Province, southwestern China (Fig. <xref ref-type="fig" rid="F3">3</xref>).</p></tp:treatment-sec><tp:treatment-sec sec-type="ecology" id="SECID0EWBAE"><title>Ecology and habitat.</title><p>The new species lives in bamboo (<italic><tp:taxon-name><tp:taxon-name-part taxon-name-part-type="genus" reg="Phyllostachys">Phyllostachys</tp:taxon-name-part></tp:taxon-name></italic> sp.) colonies in acidic soil with mean annual temperature 13–15 °C, annual precipitation 1000–1200 mm. It is heliophilous and lives on western slopes. The species lives near a village road with human disturbance, and the disturbance will not stop unless a new nature reserve is established to conserve the species. The species has an extremely small population, and only two individuals were found in the region. The living individuals occupy an area (<abbrev xmlns:xlink="http://www.w3.org/1999/xlink" xlink:title="extent of occurrence" id="ABBRID0EDCAE" xlink:type="simple">EOO</abbrev>, ≈ <abbrev xmlns:xlink="http://www.w3.org/1999/xlink" xlink:title="area of occupancy" id="ABBRID0EHCAE" xlink:type="simple">AOO</abbrev>) ca. 100 m<sup>2</sup>.</p><fig id="F3" position="float" orientation="portrait"><object-id xmlns:xlink="http://www.w3.org/1999/xlink" content-type="doi" xlink:type="simple">10.3897/phytokeys.202.76344.figure3</object-id><object-id xmlns:xlink="http://www.w3.org/1999/xlink" content-type="arpha" xlink:type="simple">68B0D96F-7452-5D39-AD90-C55669B1D385</object-id><label>Figure 3.</label><caption><p>Map showing distribution of <italic><tp:taxon-name><tp:taxon-name-part taxon-name-part-type="genus" reg="Cinnamomum">Cinnamomum</tp:taxon-name-part><tp:taxon-name-part taxon-name-part-type="species" reg="guizhouense">guizhouense</tp:taxon-name-part></tp:taxon-name></italic> C.Y. Deng, Zhi Yang et Y. Yang, sp. nov. (gray triangle).</p></caption><graphic xmlns:xlink="http://www.w3.org/1999/xlink" xlink:href="phytokeys-202-035_article-76344__-g003.jpg" position="float" orientation="portrait" xlink:type="simple" id="oo_717878.jpg"><uri content-type="original_file" xlink:type="simple">https://binary.pensoft.net/fig/717878</uri></graphic></fig></tp:treatment-sec><tp:treatment-sec sec-type="Conservation" id="SECID0EFDAE"><title>Conservation.</title><p>On four instances of field investigations in the area, we found only two mature plants living within ca. 100 m<sup>2</sup>. We thus designate the species to be Critically Endangered (CR B1+2ab(iii); C1+2a(i); D) according to the IUCN red list categories and criteria (<xref ref-type="bibr" rid="B2">IUCN 2012</xref>, <xref ref-type="bibr" rid="B3">2022</xref>), but we acknowledge that further assessments are necessary as new populations are found.</p></tp:treatment-sec><tp:treatment-sec sec-type="Vernacular name" id="SECID0EVDAE"><title>Vernacular name.</title><p>The local people refer to <italic><tp:taxon-name><tp:taxon-name-part taxon-name-part-type="genus" reg="Cinnamomum">C.</tp:taxon-name-part><tp:taxon-name-part taxon-name-part-type="species" reg="guizhouense">guizhouense</tp:taxon-name-part></tp:taxon-name></italic> as Da Mu Jiang Zi (big <italic><tp:taxon-name><tp:taxon-name-part taxon-name-part-type="genus" reg="Litsea">Litsea</tp:taxon-name-part></tp:taxon-name></italic>), which is not in accordance with its formal taxonomic position. Here we name it Guizhou Cinnamon.</p></tp:treatment-sec><tp:treatment-sec sec-type="material" id="SECID0ENEAE"><title>Additional specimens examined.</title><p>China. Guizhou, Wangmo Xian, Jiaona Tw., Babu Village, Liji Section, <named-content xmlns:xlink="http://www.w3.org/1999/xlink" content-type="dwc:verbatimCoordinates" xlink:type="simple"><named-content content-type="geo-json" specific-use="{&#34;type&#34;:&#34;Point&#34;,&#34;coordinates&#34;:[106.295556,25.352222]}" id="NCID0EWEAE" xlink:type="simple">25°21'8"N, 106°17'44"E</named-content></named-content>, elev. 1081 m, 20 Feb 2021, <italic>C.Y. Deng &amp; Q.M. Ban 2021002</italic> (NF, XIN), <italic>2021003</italic> (NF, XIN); 21 Oct 2020, <italic>C.Y. Deng et al. 2020102111</italic> (XIN); 20 Oct 2020, <italic>C.Y. Deng &amp; J.B. Xu 2020102802</italic> (XIN); 10 Jun 2021, <italic>C.Y. Deng &amp; Q.M. Ban 2021061001 &amp; 2021061002</italic> (XIN).</p></tp:treatment-sec><ref-list><ref id="B8"><mixed-citation xmlns:xlink="http://www.w3.org/1999/xlink" xlink:type="simple"><person-group><name name-style="western"><surname>Li</surname><given-names>XW</given-names></name><name name-style="western"><surname>Li</surname><given-names>J</given-names></name><name name-style="western"><surname>van der Werff</surname><given-names>H</given-names></name></person-group> (<year>2008</year>) <article-title><italic><tp:taxon-name><tp:taxon-name-part taxon-name-part-type="genus">Cinnamomum</tp:taxon-name-part></tp:taxon-name></italic> Schaeffer.</article-title> In: <person-group><name name-style="western"><surname>Wu</surname><given-names>ZY</given-names></name><name name-style="western"><surname>Raven</surname><given-names>PR</given-names></name><name name-style="western"><surname>Hong</surname><given-names>DY</given-names></name></person-group> (<role>Eds</role>) <issue-title>Flora of China, vol.</issue-title><source>7. Beijing: Science Press, &amp; St. Louis: Missouri Botanical Garden Press</source>, <fpage>166</fpage>–<lpage>187</lpage>.</mixed-citation></ref><ref id="B2"><mixed-citation xmlns:xlink="http://www.w3.org/1999/xlink" xlink:type="simple">IUCN (<year>2012</year>) IUCN Red List Categories and Criteria. Version 3.1. 2<sup>nd</sup> Edn. Gland, Switserland and Cambridge, UK.</mixed-citation></ref><ref id="B3"><mixed-citation xmlns:xlink="http://www.w3.org/1999/xlink" xlink:type="simple">IUCN (<year>2022</year>) Guidelines for Using the IUCN Red List Categories and Criteria. Version 15. Prepared by the Standards and Petitions Committee. [Downloadable from] <ext-link xlink:type="simple" ext-link-type="uri" xlink:href="https://www.iucnredlist.org/documents/RedListGuidelines.pdf">https://www.iucnredlist.org/documents/RedListGuidelines.pdf</ext-link></mixed-citation></ref></ref-list></tp:taxon-treatment>
